# Supplementary material for: The Extents of Coronary Heart Disease and the Severity of Newly Developed Dry Eye Disease: A Nationwide Cohort Study
Source: Diagnostics (Basel). 2024 Mar 10;14(6):586. doi: 10.3390/diagnostics14060586 (PMC10969748; doi:10.3390/diagnostics14060586)
Supplement: Supplementary file 1 [file diagnostics-14-00586-s001.zip]

Archive with 1 entries (1 files):
- diagnostics-2872790-supplementary.pdf
